# Supplementary material for: Characterization and Pathogenicity of Fusarium Species Associated with Soybean Pods in Maize/Soybean Strip Intercropping
Source: Pathogens. 2019 Nov 19;8(4):245. doi: 10.3390/pathogens8040245 (PMC6963259; doi:10.3390/pathogens8040245)
Supplement: Supplementary file 1 [file pathogens-08-00245-s001.zip]

Archive with 2 entries (2 files):
- Supplementary Materials/Figure S1.docx
- Supplementary Materials/Table S1.docx
